# Supplementary material for: m6A-Modified Nucleotide Bases Improve Translation of In Vitro-Transcribed Chimeric Antigen Receptor (CAR) mRNA in T Cells
Source: Int J Mol Sci. 2026 Jan 13;27(2):796. doi: 10.3390/ijms27020796 (PMC12841529; doi:10.3390/ijms27020796)
Supplement: Supplementary file 1 [file ijms-27-00796-s001.zip]

Archive with 2 entries (2 files):
- Suppl_flow plot example.pdf
- Suppl_data.pdf
